# Supplementary material for: Retrovirus-Derived RTL9 Plays an Important Role in Innate Antifungal Immunity in the Eutherian Brain
Source: Int J Mol Sci. 2023 Oct 4;24(19):14884. doi: 10.3390/ijms241914884 (PMC10573853; doi:10.3390/ijms241914884)
Supplement: Supplementary file 1 [file ijms-24-14884-s001.zip]

Archive with 1 entries (1 files):
- ijms-2587672-supplementary.pdf
